# Supplementary material for: HU promotes higher order chromosome organization and influences DNA replication rates in Streptococcus pneumoniae
Source: Nucleic Acids Res. 2025 Apr 22;53(8):gkaf312. doi: 10.1093/nar/gkaf312 (PMC12014288; doi:10.1093/nar/gkaf312)
Supplement: gkaf312_Supplemental_Files [file gkaf312_supplemental_files.zip]

Archive with 4 entries (4 files):
- Supplementary Figures.pdf
- Supplementary Table 1.xlsx
- Supplementary Table 2.xlsx
- Supplementary Table 3.xlsx
