# Supplementary material for: HU promotes higher order chromosome organization and influences DNA replication rates in Streptococcus pneumoniae
Source: Nucleic Acids Res. 2025 Apr 22;53(8):gkaf312. doi: 10.1093/nar/gkaf312 (PMC12014288; doi:10.1093/nar/gkaf312)
Supplement: gkaf312_Supplemental_Files [file gkaf312_supplemental_files.zip › Supplementary Table 1.xlsx]

## Sheet: Sheet1
Strain/Plasmid	Description	Resistance	Reference
Streptococcus pneumoniae strains
VL1	S. pneumoniae D39V		Slager et al., 2018
VL2226 (JWV500)	D39V, hu::hu-(sf)GFP-cmR	Chloramphenicol	Kjos et al., 2015
VL440 (MK119)	D39V, hu::hu-hu-mKate2-cmR	Chloramphenicol	Kjos et al., 2015
VL3056 (PDU-20)	D39V, RpoB-(sf)GFP-kanR	Kanamycin	Utari and Veening, unpublished
VL5108	D39V, BgaA_intergene::TetM-TetR-pTet-dCas9	Tetracycline	Lab collection
VL236	D39V, ΔPrs1::LacI	Gentamycin	Lab collection
VL6121	D39V, DP1322 bgaA::lacI-gm-pLac-dCas9	Tetracycline, Chloramphenicol, Gentamycin	Lab collection
VL6102	D39V, prs1::tetR-lacI-gmR; ZIP::Plac-yidC1; yidC1::kan	Kanamycin, Gentamycin	Lab collection
VL1780	D39V, SPV_1429::kan, hlpA::hlpA_hlpA-mScarlet-I_cm	Kanamycin, Chloramphenicol	Lab collection
VL377	D39V, dnaX-dnaXmKate	Erythromycin	Lab collection
VL358 (MK108)	D39V, hu::hu-meos3.2-cmR	Chloramphenicol	This study
VL5898	D39V, hu::TetM-TetR-Ptet-hu-sfGFP-cmR	Chloramphenicol, Tetracycline	This study
VL6300	D39V, hu::TetM-TetR-Ptet-hu-TrmR	Trimethoprim, Tetracycline	This study
VL6279	D39V, hu::TetM-TetR-Ptet-hu-sfGFP-cmR, ΔPrsA::P6-LacI-GmR	Tetracycline, Chloramphenicol, Gentamycin	This study
VL6524	D39V, hu::TetM-TetR-Ptet-hu-sfGFP-cmR, ΔPrsA::P6-LacI-GmR, zip::plac-eHU-mscarlet-spcR	Tetracycline, Chloramphenicol, Gentamycin, Spectinomycin	This study
VL5980	D39V, hu::TetM-TetR-Ptet-hu-TrmR, bgaA::LacI-GmR-Plac-dCas9	Tetracycline, Trimethoprim, Gentamycin	This study
VL7176	D39V, hu::TetM-TetR-Ptet-hu-TrmR, bgaA::LacI-GmR-Plac-dCas9, zip::sgRNA(DnaA)-SpcR	Tetracycline, Trimethoprim, Gentamycin, Spectinomycin	This study
VL7177	D39V, hu::TetM-TetR-Ptet-hu-TrmR, bgaA::LacI-GmR-Plac-dCas9, zip::sgRNA(SMC)-SpcR	Tetracycline, Trimethoprim, Gentamycin, Spectinomycin	This study
VL7178	D39V, hu::TetM-TetR-Ptet-hu-TrmR, bgaA::LacI-GmR-Plac-dCas9, zip::sgRNA(YabA)-SpcR	Tetracycline, Trimethoprim, Gentamycin, Spectinomycin	This study
VL7179	D39V, hu::TetM-TetR-Ptet-hu-TrmR, bgaA::LacI-GmR-Plac-dCas9, zip::sgRNA(FtsK)-SpcR	Tetracycline, Trimethoprim, Gentamycin, Spectinomycin	This study
VL7180	D39V, hu::TetM-TetR-Ptet-hu-TrmR, bgaA::LacI-GmR-Plac-dCas9, zip::sgRNA(ccrZ)-SpcR	Tetracycline, Trimethoprim, Gentamycin, Spectinomycin	This study
VL7326	D39V, hu::TetM-TetR-Ptet-hu-sfGFP-cmR, DnaX::DnaX-DnaX-mkate-EryR	Tetracycline, Chloramphenicol, Erythromycin	This study
Plasmids
pVL3995	pPEPZ	Spectinomycin	Sorg, Kuipers, & Veening, 2014
pVL7123	pPEPZ-P3-sgRNA(DnaA), spcR	Spectinomycin	This study
pVL7124	pPEPZ-P3-sgRNA(SMC), spcR	Spectinomycin	This study
pVL7125	pPEPZ-P3-sgRNA(YabA), spcR	Spectinomycin	This study
pVL7126	pPEPZ-P3-sgRNA(FtsK), spcR	Spectinomycin	This study
pVL7127	pPEPZ-P3-sgRNA(CcrZ), spcR	Spectinomycin	This study
pVL6327	pPEPZ-Plac-HU-mScarlet- spcR	Spectinomycin	This study
