# Supplementary material for: HU promotes higher order chromosome organization and influences DNA replication rates in Streptococcus pneumoniae
Source: Nucleic Acids Res. 2025 Apr 22;53(8):gkaf312. doi: 10.1093/nar/gkaf312 (PMC12014288; doi:10.1093/nar/gkaf312)
Supplement: gkaf312_Supplemental_Files [file gkaf312_supplemental_files.zip › Supplementary Table 2.xlsx]

## Sheet: Feuil1
Supplementary Table 2.
Primers used in this study.
Primer	Sequence (5' - 3')
OVL43	AACAAGTCAGCCACCTGTAG
OVL46	CGTGGCTGACGATAATGAGG
OVL1799	agcataaatagcagcaccta
OVL8479	TTACCCCGTCTCCCTAAATGGCTAGAAAGCTTCTA
OVL8480	TTACCCCGTCTCCCATTATTTTTCCTCCTTATTTATT
OVL8481	TTACCCCGTCTCGAATGGCAAACAAACAAGAT
OVL48	GGAATGCTTGGTCAAATCTA
OVL2032	ATGTCTTTTTCTGATTTAAAGCTGTTTGCCC
OVL2337	CACATCTTATTTCAATTCAC
OVL174	CAACTCACATGAACTACATGATG
OVL5566	TAAACCTGCTGCTACTGCTGCTTGGCT
OVL9549	AGCATCCGTCTCCCATTTATTTAACAGCGTCTTT
OVL9550	AGCATCCGTCTCCAATGAACCCGGAATCGGTC
OVL9551	AGCATCCGTCTCCACTTTAGCTTTTACGACGCGC
OVL9552	AGCATCCGTCTCCAAGTCTTTAAAAAGCCTATTGT
OVL9354	CTGTCGTCTCGAATGAACAAGACTCAACTGATTGATG
OVL9355	CTGTCGTCTCGCCGTTAACTGCGTCTTTCAGTGC
OVL9364	ACGTCGTCTCCACGGATCCGGATCTGGTGGA
OVL9365	ACGTCGTCTCCCATTATTTTTCCTCCTTATTTATTTAGATCTTAA
OVL1449	CGATCAAGAACGATTTTAGCATTCG
OVL2022	CTTTAAGAGCGTCAATATCAAG
OVL9348	CCAACGTCTCCTATGCCGGATCCCTCCAGT
OVL9349	CCAACGTCTCCGTTATTTTTCCTCCTTATTTATTTAGATCTTAATTG
OVL9350	CCAACGTCTCGTAACATGGCAAACAAACAAGA
OVL9351	CCAACGTCTCGCATATTAGAATTCTTAttatttatatagttcgtcc
OVL6185	tgccatgttatcttcttctc
OVL6186	tgttgaacaatatgaacgc
OVL10507	TATAAATAGCATAGAAATCATACA
OVL10508	AAACTGTATGATTTCTATGCTATT
OVL10509	TATACAACAACTGCCGTCACACCT
OVL10510	AAACAGGTGTGACGGCAGTTGTTG
OVL10511	TATACAAGGTTACCAATAACTGTT
OVL10512	AAACAACAGTTATTGGTAACCTTG
OVL10513	TATACTTTCCAGTTCTGCTTTAGA
OVL10514	AAACTCTAAAGCAGAACTGGAAAG
OVL10515	TATATTGCCACTTTTCCCAGGTAT
OVL10516	AAACATACCTGGGAAAAGTGGCAA
