# Supplementary material for: HU promotes higher order chromosome organization and influences DNA replication rates in Streptococcus pneumoniae
Source: Nucleic Acids Res. 2025 Apr 22;53(8):gkaf312. doi: 10.1093/nar/gkaf312 (PMC12014288; doi:10.1093/nar/gkaf312)
Supplement: gkaf312_Supplemental_Files [file gkaf312_supplemental_files.zip › Supplementary Table 3.xlsx]

## Sheet: HUpeaks_WTmock_peaks
chr	start	end	length	pileup	"-LOG10(pvalue)"	fold_enrichment	"-LOG10(qvalue)"	name
CP000410.2	2601	4004	1404	187.37	3.2305	1.27091	1.61138	HUpeaks_WTmock_peak_1
CP000410.2	7191	7581	391	180.32	2.80333	1.24867	1.31522	HUpeaks_WTmock_peak_2
CP000410.2	12458	13897	1440	190.41	4.87209	1.36006	2.82554	HUpeaks_WTmock_peak_3
CP000410.2	27229	29282	2054	180.62	3.38357	1.28697	1.7174	HUpeaks_WTmock_peak_4
CP000410.2	31378	38516	7139	179.51	3.7641	1.30886	1.99978	HUpeaks_WTmock_peak_5
CP000410.2	42251	43314	1064	171.44	2.91693	1.26407	1.39228	HUpeaks_WTmock_peak_6
CP000410.2	51095	51636	542	174.48	2.73525	1.24857	1.26826	HUpeaks_WTmock_peak_7
CP000410.2	56069	58723	2655	177.23	3.12032	1.27243	1.53478	HUpeaks_WTmock_peak_8
CP000410.2	61978	62770	793	177.13	2.64288	1.23978	1.20652	HUpeaks_WTmock_peak_9
CP000410.2	64992	68756	3765	176.62	3.07758	1.26985	1.50542	HUpeaks_WTmock_peak_10
CP000410.2	73208	73818	611	176.17	3.20171	1.27736	1.59595	HUpeaks_WTmock_peak_11
CP000410.2	75421	76477	1057	180.83	3.59609	1.29894	1.87218	HUpeaks_WTmock_peak_12
CP000410.2	83554	86363	2810	175.62	3.61377	1.30448	1.88677	HUpeaks_WTmock_peak_13
CP000410.2	99442	100433	992	167.98	2.56189	1.24132	1.15102	HUpeaks_WTmock_peak_14
CP000410.2	132974	133373	400	175.99	4.10937	1.33281	2.25166	HUpeaks_WTmock_peak_15
CP000410.2	135226	136067	842	170.94	2.64467	1.24489	1.20771	HUpeaks_WTmock_peak_16
CP000410.2	138790	139868	1079	170.57	2.85259	1.2599	1.34947	HUpeaks_WTmock_peak_17
CP000410.2	158987	159351	365	164.91	2.53084	1.24136	1.13037	HUpeaks_WTmock_peak_18
CP000410.2	164673	165793	1121	171.09	3.31584	1.29074	1.67227	HUpeaks_WTmock_peak_19
CP000410.2	173544	174663	1120	168.5	3.25924	1.29012	1.63045	HUpeaks_WTmock_peak_20
CP000410.2	177389	182752	5364	171.7	3.80898	1.32175	2.02485	HUpeaks_WTmock_peak_21
CP000410.2	184449	184795	347	173.01	3.83431	1.32363	2.03783	HUpeaks_WTmock_peak_22
CP000410.2	186112	186609	498	164.11	3.05563	1.28056	1.48769	HUpeaks_WTmock_peak_23
CP000410.2	191606	200288	8683	178.87	4.4583	1.3469	2.52753	HUpeaks_WTmock_peak_24
CP000410.2	203737	205126	1390	168.95	3.11261	1.27902	1.53085	HUpeaks_WTmock_peak_25
CP000410.2	206388	208999	2612	173.93	3.33973	1.28833	1.69263	HUpeaks_WTmock_peak_26
CP000410.2	211672	212148	477	158.77	2.64329	1.25519	1.20606	HUpeaks_WTmock_peak_27
CP000410.2	228553	229169	617	165.02	3.87088	1.33519	2.06279	HUpeaks_WTmock_peak_28
CP000410.2	232030	232881	852	164.69	3.65251	1.31979	1.91066	HUpeaks_WTmock_peak_29
CP000410.2	234548	235212	665	166.23	3.52612	1.31046	1.81929	HUpeaks_WTmock_peak_30
CP000410.2	237096	238467	1372	162.52	3.15317	1.28838	1.55785	HUpeaks_WTmock_peak_31
CP000410.2	240286	241507	1222	160.96	2.72305	1.25928	1.25979	HUpeaks_WTmock_peak_32
CP000410.2	247489	250789	3301	173.69	4.973	1.3727	2.98344	HUpeaks_WTmock_peak_33
CP000410.2	254302	255200	899	155.7	3.43984	1.31315	1.76739	HUpeaks_WTmock_peak_34
CP000410.2	257036	257383	348	152.28	2.82807	1.27543	1.33097	HUpeaks_WTmock_peak_35
CP000410.2	260947	264969	4023	162.71	2.96731	1.27532	1.4281	HUpeaks_WTmock_peak_36
CP000410.2	266188	267393	1206	157.92	2.71378	1.26126	1.25425	HUpeaks_WTmock_peak_37
CP000410.2	268887	273317	4431	164.45	3.91722	1.33502	2.11012	HUpeaks_WTmock_peak_38
CP000410.2	288981	289661	681	147.36	2.52693	1.25659	1.12702	HUpeaks_WTmock_peak_39
CP000410.2	294899	295774	876	153.08	2.7636	1.26981	1.28789	HUpeaks_WTmock_peak_40
CP000410.2	311796	312228	433	154.65	4.49059	1.38696	2.52777	HUpeaks_WTmock_peak_41
CP000410.2	313960	320573	6614	172.87	5.16858	1.39703	3.05329	HUpeaks_WTmock_peak_42
CP000410.2	327840	328989	1150	151.62	2.68065	1.26494	1.23098	HUpeaks_WTmock_peak_43
CP000410.2	344241	345520	1280	151	2.85547	1.2781	1.35295	HUpeaks_WTmock_peak_44
CP000410.2	347525	348559	1035	155.86	3.03789	1.28804	1.47412	HUpeaks_WTmock_peak_45
CP000410.2	381801	387713	5913	161.75	4.19126	1.35191	2.32734	HUpeaks_WTmock_peak_46
CP000410.2	389282	391517	2236	157.05	3.28088	1.303	1.64775	HUpeaks_WTmock_peak_47
CP000410.2	402235	403356	1122	153.75	3.81883	1.34091	2.03962	HUpeaks_WTmock_peak_48
CP000410.2	412382	412683	302	143.34	2.67011	1.27223	1.22471	HUpeaks_WTmock_peak_49
CP000410.2	470542	471356	815	140.21	2.82491	1.28809	1.33017	HUpeaks_WTmock_peak_50
CP000410.2	487487	488830	1344	149.39	4.10119	1.36911	2.23653	HUpeaks_WTmock_peak_51
CP000410.2	490028	491815	1788	141.02	2.57135	1.26691	1.1585	HUpeaks_WTmock_peak_52
CP000410.2	525569	525989	421	141.12	3.18153	1.31473	1.57767	HUpeaks_WTmock_peak_53
CP000410.2	527474	528715	1242	139.9	2.85348	1.29114	1.34913	HUpeaks_WTmock_peak_54
CP000410.2	546150	546645	496	138.77	3.11088	1.31279	1.52712	HUpeaks_WTmock_peak_55
CP000410.2	562339	563016	678	154.99	4.16675	1.36044	2.30036	HUpeaks_WTmock_peak_56
CP000410.2	618084	618483	400	140.48	2.8878	1.29322	1.37239	HUpeaks_WTmock_peak_57
CP000410.2	624056	624600	545	128.88	2.41685	1.2668	1.0525	HUpeaks_WTmock_peak_58
CP000410.2	642935	643317	383	132.94	3.22998	1.32931	1.61161	HUpeaks_WTmock_peak_59
CP000410.2	670653	671788	1136	129.17	2.70368	1.29177	1.24836	HUpeaks_WTmock_peak_60
CP000410.2	691125	691752	628	132.06	3.04169	1.31496	1.48323	HUpeaks_WTmock_peak_61
CP000410.2	698621	698954	334	136.7	3.83533	1.36879	2.04432	HUpeaks_WTmock_peak_62
CP000410.2	749522	751039	1518	126.85	2.50388	1.27716	1.11089	HUpeaks_WTmock_peak_63
CP000410.2	759117	760845	1729	128.02	2.7399	1.29625	1.26981	HUpeaks_WTmock_peak_64
CP000410.2	766964	768364	1401	140.13	3.92229	1.36917	2.11308	HUpeaks_WTmock_peak_65
CP000410.2	806747	808920	2174	146.55	5.8535	1.48226	3.58094	HUpeaks_WTmock_peak_66
CP000410.2	832246	833465	1220	125.21	2.38312	1.26798	1.02913	HUpeaks_WTmock_peak_67
CP000410.2	1001619	1002404	786	131.58	3.21949	1.33194	1.59876	HUpeaks_WTmock_peak_68
CP000410.2	1005530	1005978	449	131.34	3.20205	1.32955	1.59046	HUpeaks_WTmock_peak_69
CP000410.2	1007639	1008420	782	130.48	3.07227	1.32099	1.49773	HUpeaks_WTmock_peak_70
CP000410.2	1013793	1017032	3240	136.9	4.1168	1.38548	2.26486	HUpeaks_WTmock_peak_71
CP000410.2	1026284	1026728	445	127.51	2.64897	1.28928	1.208	HUpeaks_WTmock_peak_72
CP000410.2	1067691	1069069	1379	135.25	3.81465	1.36886	2.03034	HUpeaks_WTmock_peak_73
CP000410.2	1124245	1124816	572	126.86	2.58781	1.28453	1.16661	HUpeaks_WTmock_peak_74
CP000410.2	1236828	1238599	1772	127.51	2.67205	1.29111	1.22351	HUpeaks_WTmock_peak_75
CP000410.2	1271833	1273108	1276	126.94	2.59691	1.28536	1.17251	HUpeaks_WTmock_peak_76
CP000410.2	1311803	1315160	3358	134.6	3.57585	1.35379	1.85523	HUpeaks_WTmock_peak_77
CP000410.2	1334654	1336779	2126	146.58	5.77692	1.47966	3.51038	HUpeaks_WTmock_peak_78
CP000410.2	1350554	1355475	4922	135.85	3.68805	1.35856	1.94269	HUpeaks_WTmock_peak_79
CP000410.2	1358938	1360210	1273	135.5	3.30384	1.33286	1.66175	HUpeaks_WTmock_peak_80
CP000410.2	1362914	1363815	902	131.14	3.13327	1.32461	1.54198	HUpeaks_WTmock_peak_81
CP000410.2	1373540	1374751	1212	129.03	2.85212	1.30425	1.34798	HUpeaks_WTmock_peak_82
CP000410.2	1380474	1380790	317	127.19	2.6313	1.28794	1.19592	HUpeaks_WTmock_peak_83
CP000410.2	1381997	1385474	3478	135.33	3.27274	1.32932	1.64264	HUpeaks_WTmock_peak_84
CP000410.2	1411790	1414520	2731	128.65	2.51967	1.27616	1.12291	HUpeaks_WTmock_peak_85
CP000410.2	1418933	1420410	1478	128.6	2.619	1.28499	1.18978	HUpeaks_WTmock_peak_86
CP000410.2	1422016	1423779	1764	142.65	4.69508	1.42117	2.67997	HUpeaks_WTmock_peak_87
CP000410.2	1451399	1457270	5872	134.7	3.62572	1.35604	1.8966	HUpeaks_WTmock_peak_88
CP000410.2	1458586	1458951	366	129.12	2.45779	1.27027	1.081	HUpeaks_WTmock_peak_89
CP000410.2	1472482	1473347	866	126.79	2.40527	1.26812	1.04471	HUpeaks_WTmock_peak_90
CP000410.2	1492816	1500419	7604	139.75	3.52174	1.33695	1.83716	HUpeaks_WTmock_peak_91
CP000410.2	1501857	1502403	547	137.96	2.8308	1.29146	1.33382	HUpeaks_WTmock_peak_92
CP000410.2	1534973	1536352	1380	143.63	4.60881	1.40649	2.63695	HUpeaks_WTmock_peak_93
CP000410.2	1542526	1543870	1345	140.17	3.24485	1.3209	1.62201	HUpeaks_WTmock_peak_94
CP000410.2	1552581	1553150	570	133.75	2.55062	1.27312	1.14378	HUpeaks_WTmock_peak_95
CP000410.2	1558183	1558784	602	144.62	3.69637	1.34486	1.9533	HUpeaks_WTmock_peak_96
CP000410.2	1578722	1581804	3083	140.82	3.11569	1.30786	1.5389	HUpeaks_WTmock_peak_97
CP000410.2	1583690	1584645	956	143	3.4707	1.33527	1.77724	HUpeaks_WTmock_peak_98
CP000410.2	1597208	1598195	988	157.41	5.69212	1.44606	3.47485	HUpeaks_WTmock_peak_99
CP000410.2	1634849	1639218	4370	144.26	3.07054	1.30174	1.50282	HUpeaks_WTmock_peak_100
CP000410.2	1668244	1669614	1371	144.7	2.76478	1.27864	1.28847	HUpeaks_WTmock_peak_101
CP000410.2	1721712	1722669	958	152.56	2.55247	1.25378	1.14481	HUpeaks_WTmock_peak_102
CP000410.2	1751954	1759643	7690	161.47	3.89633	1.33428	2.10714	HUpeaks_WTmock_peak_103
CP000410.2	1761449	1767687	6239	161.63	3.88055	1.33545	2.08653	HUpeaks_WTmock_peak_104
CP000410.2	1769235	1771137	1903	154.13	2.94214	1.28173	1.41119	HUpeaks_WTmock_peak_105
CP000410.2	1772477	1772909	433	152.81	2.81707	1.27414	1.32421	HUpeaks_WTmock_peak_106
CP000410.2	1786288	1786853	566	152.74	2.98866	1.2863	1.44461	HUpeaks_WTmock_peak_107
CP000410.2	1789744	1791282	1539	150.91	2.78884	1.2736	1.30545	HUpeaks_WTmock_peak_108
CP000410.2	1807657	1808533	877	171.57	3.6958	1.31236	1.95686	HUpeaks_WTmock_peak_109
CP000410.2	1810730	1812966	2237	161.53	3.82151	1.33368	2.03489	HUpeaks_WTmock_peak_110
CP000410.2	1844892	1845955	1064	164.25	3.11895	1.28491	1.53158	HUpeaks_WTmock_peak_111
CP000410.2	1847156	1848294	1139	168.38	3.47969	1.30563	1.78273	HUpeaks_WTmock_peak_112
CP000410.2	1858189	1859074	886	207.12	18.5244	1.90273	15.0972	HUpeaks_WTmock_peak_113
CP000410.2	1864694	1870593	5900	166.79	3.59545	1.31365	1.87578	HUpeaks_WTmock_peak_114
CP000410.2	1872104	1880853	8750	166.03	3.63342	1.31517	1.90512	HUpeaks_WTmock_peak_115
CP000410.2	1883152	1884991	1840	171.76	3.18163	1.28146	1.57668	HUpeaks_WTmock_peak_116
CP000410.2	1887924	1888779	856	168.31	2.95304	1.26858	1.41967	HUpeaks_WTmock_peak_117
CP000410.2	1893013	1895070	2058	181.62	4.45625	1.34766	2.50493	HUpeaks_WTmock_peak_118
CP000410.2	1910207	1910827	621	172.1	3.23102	1.28428	1.61203	HUpeaks_WTmock_peak_119
CP000410.2	1913942	1915346	1405	177.56	3.60051	1.30031	1.88265	HUpeaks_WTmock_peak_120
CP000410.2	1923854	1925141	1288	171.31	3.37177	1.2941	1.71214	HUpeaks_WTmock_peak_121
CP000410.2	1933327	1933891	565	163.11	5.47293	1.4338	3.2715	HUpeaks_WTmock_peak_122
CP000410.2	1937423	1938829	1407	166.98	2.78561	1.25859	1.30262	HUpeaks_WTmock_peak_123
CP000410.2	1944484	1945679	1196	176.95	3.46879	1.29522	1.77999	HUpeaks_WTmock_peak_124
CP000410.2	1974742	1976930	2189	176.2	2.96826	1.26299	1.42919	HUpeaks_WTmock_peak_125
CP000410.2	1979047	1980769	1723	187.41	3.65026	1.29634	1.91089	HUpeaks_WTmock_peak_126
CP000410.2	1986171	1988902	2732	184.15	4.29984	1.33193	2.41671	HUpeaks_WTmock_peak_127
CP000410.2	2000914	2002801	1888	176.67	3.31811	1.28522	1.67517	HUpeaks_WTmock_peak_128
CP000410.2	2005428	2011852	6425	184.05	4.04142	1.3164	2.22087	HUpeaks_WTmock_peak_129
CP000410.2	2014933	2015968	1036	171.27	3.22269	1.28522	1.60439	HUpeaks_WTmock_peak_130
CP000410.2	2018318	2029318	11001	186.12	3.64064	1.2941	1.9171	HUpeaks_WTmock_peak_131
CP000410.2	2030726	2035082	4357	188.37	4.10436	1.31982	2.24926	HUpeaks_WTmock_peak_132

## Sheet: RpoBpeaks_WTmock_peaks
chr	start	end	length	abs_summit	pileup	"-LOG10(pvalue)"	fold_enrichment	"-LOG10(qvalue)"	name
CP027540.1	11262	14098	2837	11637	2459	490.359	3.1107	488.947	RpoBpeaks_WTmock_peak_1
CP027540.1	22439	24932	2494	24633	5358	2489	6.82739	2486.87	RpoBpeaks_WTmock_peak_2
CP027540.1	28349	29582	1234	28588	2363	433.135	2.94293	431.756	RpoBpeaks_WTmock_peak_3
CP027540.1	34558	35700	1143	35570	959	10.2118	1.23893	9.44255	RpoBpeaks_WTmock_peak_4
CP027540.1	39348	40269	922	39723	3037	839.027	3.98464	837.451	RpoBpeaks_WTmock_peak_5
CP027540.1	64678	65725	1048	65400	1858	231.181	2.36408	229.982	RpoBpeaks_WTmock_peak_6
CP027540.1	85847	87025	1179	86229	4397	1760.21	5.72397	1758.28	RpoBpeaks_WTmock_peak_7
CP027540.1	104223	104797	575	104523	1893	283.019	2.60371	281.771	RpoBpeaks_WTmock_peak_8
CP027540.1	105260	105702	443	105453	4028	1491.68	5.25993	1489.85	RpoBpeaks_WTmock_peak_9
CP027540.1	132106	132435	330	132279	1437	107.902	1.90532	106.852	RpoBpeaks_WTmock_peak_10
CP027540.1	134847	137247	2401	135487	1642	155.46	2.08662	154.337	RpoBpeaks_WTmock_peak_11
CP027540.1	164165	164788	624	164320	1926	250.308	2.41672	249.092	RpoBpeaks_WTmock_peak_12
CP027540.1	174180	174573	394	174342	1735	211.587	2.34004	210.406	RpoBpeaks_WTmock_peak_13
CP027540.1	178022	179762	1741	179579	1830	248.513	2.47152	247.297	RpoBpeaks_WTmock_peak_14
CP027540.1	183450	186328	2879	183747	3083	792.941	3.75619	791.384	RpoBpeaks_WTmock_peak_15
CP027540.1	195549	211238	15690	195907	16441	15148.5	21.619	15145.1	RpoBpeaks_WTmock_peak_16
CP027540.1	212548	213094	547	212831	2113	385.86	2.93453	384.52	RpoBpeaks_WTmock_peak_17
CP027540.1	231649	232506	858	232343	1091	38.7924	1.52723	37.8954	RpoBpeaks_WTmock_peak_18
CP027540.1	234025	237197	3173	234335	3359	1074.65	4.54462	1072.99	RpoBpeaks_WTmock_peak_19
CP027540.1	238170	238639	470	238347	875	7.9002	1.21335	7.1498	RpoBpeaks_WTmock_peak_20
CP027540.1	247632	251663	4032	247888	4814	2165.57	6.55984	2163.52	RpoBpeaks_WTmock_peak_21
CP027540.1	260720	264027	3308	261998	1682	185.881	2.23302	184.723	RpoBpeaks_WTmock_peak_22
CP027540.1	272521	274009	1489	272893	4631	2012.04	6.29027	2010.03	RpoBpeaks_WTmock_peak_23
CP027540.1	301364	301815	452	301479	1303	93.9166	1.8764	92.8919	RpoBpeaks_WTmock_peak_24
CP027540.1	309964	310663	700	310141	773	4.34119	1.15372	3.6329	RpoBpeaks_WTmock_peak_25
CP027540.1	313964	332089	18126	314285	5725	2986.36	7.94848	2984.11	RpoBpeaks_WTmock_peak_26
CP027540.1	340845	343854	3010	343625	3135	1022.52	4.62752	1020.88	RpoBpeaks_WTmock_peak_27
CP027540.1	344194	345123	930	344783	1267	90.7121	1.8716	89.6932	RpoBpeaks_WTmock_peak_28
CP027540.1	347703	349948	2246	349820	1116	34.3725	1.47884	33.4892	RpoBpeaks_WTmock_peak_29
CP027540.1	367706	369390	1685	367899	2491	625.749	3.68326	624.266	RpoBpeaks_WTmock_peak_30
CP027540.1	373059	374350	1292	373432	2814	778.034	3.98624	776.484	RpoBpeaks_WTmock_peak_31
CP027540.1	376695	377140	446	376938	1242	92.1746	1.89539	91.1529	RpoBpeaks_WTmock_peak_32
CP027540.1	381338	381861	524	381581	1777	273.637	2.64647	272.399	RpoBpeaks_WTmock_peak_33
CP027540.1	383384	394472	11089	386193	2588	659.386	3.72556	657.888	RpoBpeaks_WTmock_peak_34
CP027540.1	395242	397120	1879	396826	2802	840.044	4.27807	838.468	RpoBpeaks_WTmock_peak_35
CP027540.1	400006	400562	557	400259	1664	226.983	2.4761	225.788	RpoBpeaks_WTmock_peak_36
CP027540.1	401987	405249	3263	402774	4996	2544.64	7.69215	2542.49	RpoBpeaks_WTmock_peak_37
CP027540.1	411306	412123	818	411611	3709	1479.39	5.69792	1477.57	RpoBpeaks_WTmock_peak_38
CP027540.1	417659	418496	838	418342	862	15.9352	1.33881	15.1305	RpoBpeaks_WTmock_peak_39
CP027540.1	419991	422815	2825	422419	1737	300.273	2.83307	299.007	RpoBpeaks_WTmock_peak_40
CP027540.1	441444	442594	1151	441740	1408	149.791	2.19251	148.677	RpoBpeaks_WTmock_peak_41
CP027540.1	443651	444952	1302	443986	6893	4427.86	10.8545	4425.37	RpoBpeaks_WTmock_peak_42
CP027540.1	453983	455635	1653	454161	1623	206.32	2.38779	205.143	RpoBpeaks_WTmock_peak_43
CP027540.1	468108	472561	4454	472080	1313	122.735	2.07274	121.662	RpoBpeaks_WTmock_peak_44
CP027540.1	472915	474207	1293	473998	1145	78.2736	1.84039	77.2781	RpoBpeaks_WTmock_peak_45
CP027540.1	479883	487918	8036	485265	5670	3248.19	9.08327	3245.88	RpoBpeaks_WTmock_peak_46
CP027540.1	497188	497689	502	497427	1367	145.821	2.19474	144.712	RpoBpeaks_WTmock_peak_47
CP027540.1	508548	508993	446	508806	1653	282.708	2.81384	281.46	RpoBpeaks_WTmock_peak_48
CP027540.1	513296	513615	320	513445	919	30.8123	1.50407	29.9406	RpoBpeaks_WTmock_peak_49
CP027540.1	523028	524676	1649	523208	1924	368.02	3.02243	366.696	RpoBpeaks_WTmock_peak_50
CP027540.1	537221	538525	1305	538249	2188	546.516	3.66472	545.071	RpoBpeaks_WTmock_peak_51
CP027540.1	545448	547470	2023	545706	1352	149.635	2.23163	148.521	RpoBpeaks_WTmock_peak_52
CP027540.1	556018	557388	1371	556605	772	10.4483	1.2748	9.67742	RpoBpeaks_WTmock_peak_53
CP027540.1	562362	564335	1974	563590	7178	4946.98	12.2132	4944.42	RpoBpeaks_WTmock_peak_54
CP027540.1	566497	569666	3170	567999	774	8.93569	1.24782	8.17642	RpoBpeaks_WTmock_peak_55
CP027540.1	599018	599809	792	599474	725	5.83315	1.19426	5.10589	RpoBpeaks_WTmock_peak_56
CP027540.1	600950	605124	4175	604363	806	15.1677	1.34159	14.367	RpoBpeaks_WTmock_peak_57
CP027540.1	609907	610522	616	610192	1563	228.711	2.57032	227.514	RpoBpeaks_WTmock_peak_58
CP027540.1	615768	616892	1125	616018	1595	257.036	2.71517	255.813	RpoBpeaks_WTmock_peak_59
CP027540.1	617492	620074	2583	617703	2514	707.015	4.04275	705.5	RpoBpeaks_WTmock_peak_60
CP027540.1	626855	627184	330	627032	986	50.5899	1.67912	49.6586	RpoBpeaks_WTmock_peak_61
CP027540.1	631990	632599	610	632298	5528	3195.04	9.20293	3192.74	RpoBpeaks_WTmock_peak_62
CP027540.1	640619	642442	1824	640786	2163	532.549	3.62337	531.111	RpoBpeaks_WTmock_peak_63
CP027540.1	657227	659456	2230	658519	1596	255.625	2.70548	254.404	RpoBpeaks_WTmock_peak_64
CP027540.1	668401	670694	2294	670367	3385	1354.13	5.71479	1352.37	RpoBpeaks_WTmock_peak_65
CP027540.1	676091	679133	3043	676355	3268	1264.03	5.50632	1262.31	RpoBpeaks_WTmock_peak_66
CP027540.1	682406	682766	361	682541	1263	124.148	2.11642	123.072	RpoBpeaks_WTmock_peak_67
CP027540.1	683824	685336	1513	684106	1108	80.7097	1.88114	79.7095	RpoBpeaks_WTmock_peak_68
CP027540.1	686984	687899	916	687408	731	8.36699	1.2453	7.6123	RpoBpeaks_WTmock_peak_69
CP027540.1	688578	688943	366	688761	975	48.123	1.6604	47.1982	RpoBpeaks_WTmock_peak_70
CP027540.1	694335	695195	861	694868	2461	720.904	4.18844	719.382	RpoBpeaks_WTmock_peak_71
CP027540.1	697704	698106	403	697889	700	5.59114	1.19257	4.86649	RpoBpeaks_WTmock_peak_72
CP027540.1	712577	713838	1262	712737	732	8.46584	1.247	7.71025	RpoBpeaks_WTmock_peak_73
CP027540.1	714131	715347	1217	715184	844	23.0347	1.43754	22.1939	RpoBpeaks_WTmock_peak_74
CP027540.1	717094	717817	724	717488	1837	369.849	3.12687	368.523	RpoBpeaks_WTmock_peak_75
CP027540.1	722981	727823	4843	723223	1776	340.033	3.02309	338.73	RpoBpeaks_WTmock_peak_76
CP027540.1	729722	730238	517	730066	972	47.4595	1.6553	46.5364	RpoBpeaks_WTmock_peak_77
CP027540.1	734186	734955	770	734544	1580	250.544	2.68965	249.327	RpoBpeaks_WTmock_peak_78
CP027540.1	738345	746352	8008	745985	4374	2174.07	7.4429	2172.02	RpoBpeaks_WTmock_peak_79
CP027540.1	749438	755577	6140	750591	1940	422.175	3.3021	420.804	RpoBpeaks_WTmock_peak_80
CP027540.1	757707	758002	296	757838	856	24.9882	1.45796	24.1392	RpoBpeaks_WTmock_peak_81
CP027540.1	762455	763053	599	762738	1927	415.437	3.27998	414.072	RpoBpeaks_WTmock_peak_82
CP027540.1	766912	769215	2304	767593	8784	6766.44	14.9453	6763.54	RpoBpeaks_WTmock_peak_83
CP027540.1	770606	773223	2618	772854	1162	96.8987	1.97854	95.869	RpoBpeaks_WTmock_peak_84
CP027540.1	781411	782336	926	781956	2115	516.454	3.59981	515.025	RpoBpeaks_WTmock_peak_85
CP027540.1	806863	809980	3118	807183	3649	1569.13	6.2095	1567.28	RpoBpeaks_WTmock_peak_86
CP027540.1	826049	826844	796	826436	3860	1739.24	6.56846	1737.32	RpoBpeaks_WTmock_peak_87
CP027540.1	836443	836917	475	836695	1452	197.72	2.47189	196.55	RpoBpeaks_WTmock_peak_88
CP027540.1	851015	852698	1684	851236	1771	337.629	3.01459	336.328	RpoBpeaks_WTmock_peak_89
CP027540.1	854832	855157	326	855035	689	4.74237	1.17385	4.02871	RpoBpeaks_WTmock_peak_90
CP027540.1	862866	865362	2497	863249	5929	3638.75	10.0883	3636.38	RpoBpeaks_WTmock_peak_91
CP027540.1	875305	876036	732	875613	2807	946.531	4.77707	944.912	RpoBpeaks_WTmock_peak_92
CP027540.1	880410	880889	480	880611	1970	437.867	3.35313	436.486	RpoBpeaks_WTmock_peak_93
CP027540.1	883201	884167	967	883843	788	14.9018	1.34227	14.1027	RpoBpeaks_WTmock_peak_94
CP027540.1	887414	887757	344	887532	710	6.42506	1.20958	5.69	RpoBpeaks_WTmock_peak_95
CP027540.1	888117	892066	3950	891585	1431	189.51	2.43617	188.347	RpoBpeaks_WTmock_peak_96
CP027540.1	899014	899672	659	899388	2577	794.333	4.38578	792.775	RpoBpeaks_WTmock_peak_97
CP027540.1	917657	919189	1533	917911	1094	77.5365	1.86285	76.5424	RpoBpeaks_WTmock_peak_98
CP027540.1	919618	921095	1478	920897	1508	220.253	2.56716	219.065	RpoBpeaks_WTmock_peak_99
CP027540.1	926951	927433	483	927209	2042	476.331	3.47562	474.929	RpoBpeaks_WTmock_peak_100
CP027540.1	937159	939011	1853	938421	3527	1473.18	6.00195	1471.36	RpoBpeaks_WTmock_peak_101
CP027540.1	957816	959416	1601	958242	3237	1252.55	5.5086	1250.84	RpoBpeaks_WTmock_peak_102
CP027540.1	960326	961365	1040	960744	1023	59.2729	1.74206	58.3203	RpoBpeaks_WTmock_peak_103
CP027540.1	962015	963740	1726	963416	4726	2487.2	8.04173	2485.07	RpoBpeaks_WTmock_peak_104
CP027540.1	966799	969418	2620	968133	747	10.0173	1.27252	9.24909	RpoBpeaks_WTmock_peak_105
CP027540.1	970608	975164	4557	970835	1378	169.387	2.346	168.247	RpoBpeaks_WTmock_peak_106
CP027540.1	979222	983453	4232	983226	1381	170.502	2.35111	169.362	RpoBpeaks_WTmock_peak_107
CP027540.1	986147	993965	7819	993583	17475	18426.3	29.7308	18422.8	RpoBpeaks_WTmock_peak_108
CP027540.1	996238	1000809	4572	996504	2668	853.528	4.54059	851.946	RpoBpeaks_WTmock_peak_109
CP027540.1	1034968	1036985	2018	1035953	1471	205.262	2.50422	204.086	RpoBpeaks_WTmock_peak_110
CP027540.1	1046954	1047287	334	1047092	797	16.0972	1.35758	15.2913	RpoBpeaks_WTmock_peak_111
CP027540.1	1047726	1048077	352	1047926	868	27.0139	1.47837	26.1566	RpoBpeaks_WTmock_peak_112
CP027540.1	1051609	1052991	1383	1052134	2386	674.685	4.06085	673.181	RpoBpeaks_WTmock_peak_113
CP027540.1	1067423	1071323	3901	1069602	4419	2213.44	7.51945	2211.38	RpoBpeaks_WTmock_peak_114
CP027540.1	1072401	1072700	300	1072531	764	11.9295	1.30144	11.1482	RpoBpeaks_WTmock_peak_115
CP027540.1	1085668	1087146	1479	1086407	718	7.13455	1.22319	6.39177	RpoBpeaks_WTmock_peak_116
CP027540.1	1088186	1088489	304	1088361	689	4.74237	1.17385	4.02871	RpoBpeaks_WTmock_peak_117
CP027540.1	1093132	1093485	354	1093329	852	24.3289	1.45115	23.4825	RpoBpeaks_WTmock_peak_118
CP027540.1	1102509	1107344	4836	1106067	3381	1360.75	5.75357	1358.99	RpoBpeaks_WTmock_peak_119
CP027540.1	1110632	1111011	380	1110850	1354	160.563	2.30517	159.434	RpoBpeaks_WTmock_peak_120
CP027540.1	1139252	1139766	515	1139514	1179	102.012	2.00746	100.973	RpoBpeaks_WTmock_peak_121
CP027540.1	1148370	1151731	3362	1149270	1423	186.417	2.42256	185.258	RpoBpeaks_WTmock_peak_122
CP027540.1	1154788	1159514	4727	1159220	3436	1402.79	5.84714	1401.01	RpoBpeaks_WTmock_peak_123
CP027540.1	1168596	1169252	657	1168907	4045	1892.52	6.88319	1890.54	RpoBpeaks_WTmock_peak_124
CP027540.1	1170641	1170979	339	1170829	1171	99.5926	1.99385	98.558	RpoBpeaks_WTmock_peak_125
CP027540.1	1172656	1174093	1438	1173623	762	11.6961	1.29804	10.9164	RpoBpeaks_WTmock_peak_126
CP027540.1	1174866	1175462	597	1175193	2195	561.678	3.73591	560.227	RpoBpeaks_WTmock_peak_127
CP027540.1	1181141	1182219	1079	1181756	4713	2475.43	8.01962	2473.3	RpoBpeaks_WTmock_peak_128
CP027540.1	1182897	1183516	620	1183132	898	32.3879	1.52941	31.5108	RpoBpeaks_WTmock_peak_129
CP027540.1	1184229	1185124	896	1184656	6999	4753.28	11.9086	4750.75	RpoBpeaks_WTmock_peak_130
CP027540.1	1214988	1216742	1755	1216327	10846	9287.57	18.4533	9284.47	RpoBpeaks_WTmock_peak_131
CP027540.1	1225040	1230128	5089	1225903	1317	147.321	2.24223	146.211	RpoBpeaks_WTmock_peak_132
CP027540.1	1230428	1231740	1313	1231477	2041	475.79	3.47392	474.387	RpoBpeaks_WTmock_peak_133
CP027540.1	1239820	1242245	2426	1242092	1102	79.7217	1.87646	78.7232	RpoBpeaks_WTmock_peak_134
CP027540.1	1249795	1250377	583	1250077	2100	508.119	3.57429	506.696	RpoBpeaks_WTmock_peak_135
CP027540.1	1259429	1265153	5725	1265039	1023	59.2729	1.74206	58.3203	RpoBpeaks_WTmock_peak_136
CP027540.1	1267267	1268160	894	1267840	1598	258.341	2.72027	257.118	RpoBpeaks_WTmock_peak_137
CP027540.1	1271281	1272146	866	1271409	718	7.13455	1.22319	6.39177	RpoBpeaks_WTmock_peak_138
CP027540.1	1272468	1275267	2800	1274137	5324	3044.85	9.05907	3042.59	RpoBpeaks_WTmock_peak_139
CP027540.1	1301184	1302190	1007	1302012	842	22.7162	1.43414	21.8768	RpoBpeaks_WTmock_peak_140
CP027540.1	1308648	1309012	365	1308788	687	4.5958	1.17045	3.88402	RpoBpeaks_WTmock_peak_141
CP027540.1	1314666	1315891	1226	1315685	961	44.7448	1.63343	43.8291	RpoBpeaks_WTmock_peak_142
CP027540.1	1317255	1318938	1684	1318198	1097	78.353	1.86795	77.3572	RpoBpeaks_WTmock_peak_143
CP027540.1	1326247	1326958	712	1326606	2945	1041.82	5.01184	1040.17	RpoBpeaks_WTmock_peak_144
CP027540.1	1334649	1336515	1867	1336110	6735	4471.24	11.4595	4468.74	RpoBpeaks_WTmock_peak_145
CP027540.1	1336842	1338118	1277	1337470	1984	445.258	3.37695	443.873	RpoBpeaks_WTmock_peak_146
CP027540.1	1341392	1343439	2048	1341601	2431	702.296	4.1374	700.782	RpoBpeaks_WTmock_peak_147
CP027540.1	1349696	1356417	6722	1355506	2821	956.067	4.80088	954.444	RpoBpeaks_WTmock_peak_148
CP027540.1	1358728	1361169	2442	1360384	1171	99.4094	1.99241	98.3752	RpoBpeaks_WTmock_peak_149
CP027540.1	1362651	1362985	335	1362888	688	4.66878	1.17215	3.95608	RpoBpeaks_WTmock_peak_150
CP027540.1	1378295	1387091	8797	1382981	8387	6173.5	13.7316	6170.67	RpoBpeaks_WTmock_peak_151
CP027540.1	1404392	1404811	420	1404610	1200	108.475	2.04318	107.424	RpoBpeaks_WTmock_peak_152
CP027540.1	1408877	1411736	2860	1409774	1144	91.6017	1.94791	90.5809	RpoBpeaks_WTmock_peak_153
CP027540.1	1412518	1412858	341	1412786	698	4.65289	1.1704	3.94073	RpoBpeaks_WTmock_peak_154
CP027540.1	1414106	1414529	424	1414306	810	17.9003	1.3797	17.085	RpoBpeaks_WTmock_peak_155
CP027540.1	1418359	1427476	9118	1421583	3489	1443.66	5.93731	1441.85	RpoBpeaks_WTmock_peak_156
CP027540.1	1429556	1433546	3991	1429966	9239	7306.22	15.7194	7303.27	RpoBpeaks_WTmock_peak_157
CP027540.1	1444992	1447117	2126	1445416	900	32.7616	1.53281	31.8833	RpoBpeaks_WTmock_peak_158
CP027540.1	1447473	1447898	426	1447720	1120	84.7299	1.90708	83.722	RpoBpeaks_WTmock_peak_159
CP027540.1	1448482	1449816	1335	1449631	1140	90.4411	1.94111	89.4225	RpoBpeaks_WTmock_peak_160
CP027540.1	1452640	1455367	2728	1455055	4543	2322.93	7.73041	2320.85	RpoBpeaks_WTmock_peak_161
CP027540.1	1455895	1456977	1083	1456698	894	30.9265	1.51446	30.0543	RpoBpeaks_WTmock_peak_162
CP027540.1	1457306	1458093	788	1457684	3052	1117.65	5.19387	1115.98	RpoBpeaks_WTmock_peak_163
CP027540.1	1459183	1459661	479	1459411	1482	209.17	2.51965	207.991	RpoBpeaks_WTmock_peak_164
CP027540.1	1469133	1469779	647	1469407	1338	154.782	2.27795	153.661	RpoBpeaks_WTmock_peak_165
CP027540.1	1486305	1487348	1044	1487129	1852	355.796	3.03053	354.481	RpoBpeaks_WTmock_peak_166
CP027540.1	1491114	1498298	7185	1497382	4161	1977.5	7.02153	1975.5	RpoBpeaks_WTmock_peak_167
CP027540.1	1500297	1501589	1293	1501421	1040	52.1345	1.66875	51.1997	RpoBpeaks_WTmock_peak_168
CP027540.1	1532161	1537132	4972	1536929	2118	518.127	3.60491	516.697	RpoBpeaks_WTmock_peak_169
CP027540.1	1559263	1561862	2600	1561664	1342	156.22	2.28476	155.096	RpoBpeaks_WTmock_peak_170
CP027540.1	1564057	1567167	3111	1567017	1249	118.033	2.08142	116.968	RpoBpeaks_WTmock_peak_171
CP027540.1	1571434	1574552	3119	1572586	2555	757.756	4.23534	756.216	RpoBpeaks_WTmock_peak_172
CP027540.1	1585275	1586744	1470	1585926	1894	385.105	3.14844	383.766	RpoBpeaks_WTmock_peak_173
CP027540.1	1595086	1595950	865	1595292	976	35.5167	1.53398	34.6299	RpoBpeaks_WTmock_peak_174
CP027540.1	1598092	1598890	799	1598508	5756	3343.21	9.27176	3340.87	RpoBpeaks_WTmock_peak_175
CP027540.1	1603197	1603586	390	1603393	1505	209.984	2.50442	208.804	RpoBpeaks_WTmock_peak_176
CP027540.1	1619268	1619932	665	1619592	2785	798.098	4.11061	796.539	RpoBpeaks_WTmock_peak_177
CP027540.1	1634035	1636396	2362	1635683	1043	54.0225	1.68459	53.083	RpoBpeaks_WTmock_peak_178
CP027540.1	1673675	1675878	2204	1674184	1433	138.48	2.10294	137.382	RpoBpeaks_WTmock_peak_179
CP027540.1	1680542	1687235	6694	1687008	2552	682.491	3.87516	680.984	RpoBpeaks_WTmock_peak_180
CP027540.1	1687874	1689079	1206	1688889	2342	554.141	3.51533	552.693	RpoBpeaks_WTmock_peak_181
CP027540.1	1698435	1699714	1280	1698843	17107	17885.6	29.1047	17882.1	RpoBpeaks_WTmock_peak_182
CP027540.1	1707530	1708487	958	1707771	2770	896.145	4.58967	894.547	RpoBpeaks_WTmock_peak_183
CP027540.1	1710414	1712336	1923	1710916	1098	47.0081	1.59917	46.0864	RpoBpeaks_WTmock_peak_184
CP027540.1	1720203	1724959	4757	1724189	2503	686.19	3.95592	684.682	RpoBpeaks_WTmock_peak_185
CP027540.1	1730699	1731337	639	1730957	990	35.5778	1.52965	34.6909	RpoBpeaks_WTmock_peak_186
CP027540.1	1732329	1733139	811	1732937	1126	62.2383	1.71851	61.2783	RpoBpeaks_WTmock_peak_187
CP027540.1	1735477	1737768	2292	1737603	1503	155.454	2.1661	154.331	RpoBpeaks_WTmock_peak_188
CP027540.1	1752263	1755814	3552	1755534	1073	33.7163	1.48476	32.8351	RpoBpeaks_WTmock_peak_189
CP027540.1	1756145	1761864	5720	1759787	4746	2239.66	6.96167	2237.59	RpoBpeaks_WTmock_peak_190
CP027540.1	1762770	1763499	730	1763169	852	8.08343	1.21983	7.33127	RpoBpeaks_WTmock_peak_191
CP027540.1	1767673	1768400	728	1767945	953	21.6376	1.38925	20.8033	RpoBpeaks_WTmock_peak_192
CP027540.1	1769690	1770124	435	1770029	833	4.16996	1.14361	3.46427	RpoBpeaks_WTmock_peak_193
CP027540.1	1772715	1773986	1272	1773795	1407	131.722	2.07499	130.635	RpoBpeaks_WTmock_peak_194
CP027540.1	1785837	1786463	627	1786138	2838	819.481	4.1382	817.914	RpoBpeaks_WTmock_peak_195
CP027540.1	1791379	1792510	1132	1791552	932	15.1901	1.31349	14.3894	RpoBpeaks_WTmock_peak_196
CP027540.1	1796629	1797263	635	1796901	7936	5788.18	13.5027	5785.43	RpoBpeaks_WTmock_peak_197
CP027540.1	1803807	1804929	1123	1804673	3359	1158.99	4.88991	1157.31	RpoBpeaks_WTmock_peak_198
CP027540.1	1807701	1809294	1594	1808959	6227	3471.02	8.72905	3468.67	RpoBpeaks_WTmock_peak_199
CP027540.1	1813598	1814108	511	1813831	2370	619.863	3.8038	618.383	RpoBpeaks_WTmock_peak_200
CP027540.1	1819423	1822661	3239	1821076	2084	339.629	2.73681	338.327	RpoBpeaks_WTmock_peak_201
CP027540.1	1823393	1823867	475	1823682	960	18.7062	1.3524	17.8869	RpoBpeaks_WTmock_peak_202
CP027540.1	1834864	1836347	1484	1836120	1006	20.3708	1.36203	19.543	RpoBpeaks_WTmock_peak_203
CP027540.1	1857138	1857508	371	1857313	1018	22.3322	1.38158	21.4948	RpoBpeaks_WTmock_peak_204
CP027540.1	1858004	1859878	1875	1858871	33217	44058.2	56.5116	44051.9	RpoBpeaks_WTmock_peak_205
CP027540.1	1864883	1865212	330	1865105	1282	83.0992	1.80924	82.0944	RpoBpeaks_WTmock_peak_206
CP027540.1	1868208	1868684	477	1868466	1062	24.2852	1.39269	23.4393	RpoBpeaks_WTmock_peak_207
CP027540.1	1876355	1877096	742	1876652	1116	51.1764	1.62889	50.2438	RpoBpeaks_WTmock_peak_208
CP027540.1	1892678	1893137	460	1892935	1658	147.949	2.03675	146.837	RpoBpeaks_WTmock_peak_209
CP027540.1	1896217	1896859	643	1896500	2512	523.515	3.20641	522.082	RpoBpeaks_WTmock_peak_210
CP027540.1	1897169	1897942	774	1897837	947	6.46881	1.17929	5.73349	RpoBpeaks_WTmock_peak_211
CP027540.1	1932785	1933460	676	1933073	2063	398.431	3.04267	397.08	RpoBpeaks_WTmock_peak_212
CP027540.1	1973455	1974222	768	1973927	4381	1650.16	5.35642	1648.28	RpoBpeaks_WTmock_peak_213
CP027540.1	2008385	2013067	4683	2012507	1750	212.227	2.33378	211.045	RpoBpeaks_WTmock_peak_214
CP027540.1	2018605	2022407	3803	2020699	5134	2184.5	6.13912	2182.44	RpoBpeaks_WTmock_peak_215
CP027540.1	2024799	2025135	337	2024944	1010	7.28582	1.18685	6.54171	RpoBpeaks_WTmock_peak_216
CP027540.1	2025756	2026465	710	2026247	1002	11.0314	1.24479	10.2562	RpoBpeaks_WTmock_peak_217
CP027540.1	2027473	2028590	1118	2028361	991	7.26596	1.1885	6.52196	RpoBpeaks_WTmock_peak_218
CP027540.1	2029541	2030064	524	2029861	1691	162.97	2.10257	161.838	RpoBpeaks_WTmock_peak_219
CP027540.1	2031358	2032875	1518	2031632	1375	65.7417	1.65034	64.7731	RpoBpeaks_WTmock_peak_220
CP027540.1	2034120	2034667	548	2034354	1094	22.948	1.37164	22.1077	RpoBpeaks_WTmock_peak_221
CP027540.1	2034988	2035938	951	2035590	994	10.688	1.241	9.91512	RpoBpeaks_WTmock_peak_222
CP027540.1	2040719	2043878	3160	2041081	5333	2520.57	6.97755	2518.43	RpoBpeaks_WTmock_peak_223
